# Supplementary material for: Mass Spectrometry-Based Proteomic and Immunoproteomic Analyses of the Candida albicans Hyphal Secretome Reveal Diagnostic Biomarker Candidates for Invasive Candidiasis
Source: J Fungi (Basel). 2021 Jun 23;7(7):501. doi: 10.3390/jof7070501 (PMC8306665; doi:10.3390/jof7070501)
Supplement: Supplementary file 1 [file jof-07-00501-s001.zip]

Archive with 8 entries (7 files):
- Supplemental/
- Supplemental/Figures S1-S4.pdf
- Supplemental/Table S1.xlsx
- Supplemental/Table S2.xlsx
- Supplemental/Table S3.xlsx
- Supplemental/Table S4.xlsx
- Supplemental/Table S5.xlsx
- Supplemental/Table S6.xlsx
