# Supplementary material for: Mass Spectrometry-Based Proteomic and Immunoproteomic Analyses of the Candida albicans Hyphal Secretome Reveal Diagnostic Biomarker Candidates for Invasive Candidiasis
Source: J Fungi (Basel). 2021 Jun 23;7(7):501. doi: 10.3390/jof7070501 (PMC8306665; doi:10.3390/jof7070501)
Supplement: Supplementary file 1 [file jof-07-00501-s001.zip › Supplemental/Table S6.xlsx]

## Sheet: Supplementary Table 6
Table S6. C. albicans hyphal secreted proteins identified in our study that were previously described in surfome studies.
Standard name	Function	References
Cip1	Possible oxireductase;	[39, 73]
Cmd1	Calmodulin;	[39, 73]
Egd1	Putative GAL4 DNA-binding enhancer protein	[39, 73, 74]
Hnt1	Protein with similarity to protein kinase C inhibitor-I	[39, 73]
Hsp12	Heat-shock protein; induced by osmotic/oxidative/cadmium stress	[39, 73]
Mdg1	Uncharacterized	[39, 73]
orf.19.5943.1	Uncharacterized	[39, 73]
orf.19.7196	Uncharacterized	[39, 76]
orf. 19.7368	Uncharacterized	[39, 73]
Sbp1	Uncharacterized	[39, 73]
Slk19	Alkaline-induced protein of plasma membrane; affects cell aggregation, cell wall	[39, 73, 74]
Spe3	Uncharacterized	[39, 75]
Tpm2	Uncharacterized	[39, 73, 75]
